# Supplementary material for: Effects of Stocking Density on the Growth Performance, Physiological Parameters, Redox Status and Lipid Metabolism of Micropterus salmoides in Integrated Rice–Fish Farming Systems
Source: Antioxidants (Basel). 2022 Jun 21;11(7):1215. doi: 10.3390/antiox11071215 (PMC9312047; doi:10.3390/antiox11071215)
Supplement: Supplementary file 1 [file antioxidants-11-01215-s001.zip]

Archive with 1 entries (1 files):
- antioxidants-1754031-supplementary.pdf
